# Supplementary material for: Automatic Meningioma Segmentation and Grading Prediction: A Hybrid Deep-Learning Method
Source: J Pers Med. 2021 Aug 12;11(8):786. doi: 10.3390/jpm11080786 (PMC8401675; doi:10.3390/jpm11080786)
Supplement: Supplementary file 1 [file jpm-11-00786-s001.zip]

Archive with 2 entries (2 files):
- SF.tif
- SF2.tif
